# Supplementary material for: Barriers to Childhood Immunisation in Selected Zero-Dose Communities in Gauteng Province: A Qualitative Study
Source: Vaccines (Basel). 2026 May 14;14(5):439. doi: 10.3390/vaccines14050439 (PMC13211367; doi:10.3390/vaccines14050439)
Supplement: Supplementary file 1 [file vaccines-14-00439-s001.zip]

Archive with 1 entries (1 files):
- vaccines-4281985-supplementary.pdf
